# Supplementary material for: Recognition of the genus Thaumatophyllum Schott − formerly Philodendron subg. Meconostigma (Araceae) − based on molecular and morphological evidence
Source: PhytoKeys. 2018 May 2;(98):51–71. doi: 10.3897/phytokeys.98.25044 (PMC5943393; doi:10.3897/phytokeys.98.25044)
Supplement: XML Treatment for Thaumatophyllum spruceanum [file phytokeys.98.25044-treatment15.xml]

<!DOCTYPE tp:taxon-treatment
  PUBLIC "-//TaxonX//DTD Taxonomic Treatment Publishing DTD v0 20100105//EN" "tax-treatment-NSO.dtd">
<tp:taxon-treatment xmlns:tp="http://www.plazi.org/taxpub"><tp:treatment-meta><kwd-group><label>Taxon classification</label><kwd><named-content xmlns:xlink="http://www.w3.org/1999/xlink" content-type="kingdom">Plantae</named-content></kwd><kwd><named-content xmlns:xlink="http://www.w3.org/1999/xlink" content-type="order">Alismatales</named-content></kwd><kwd><named-content xmlns:xlink="http://www.w3.org/1999/xlink" content-type="family">Araceae</named-content></kwd></kwd-group><mixed-citation publication-type="journal"><person-group><name><surname>Sakuragui</surname><given-names>Cassia Mônica</given-names></name><name><surname>Calazans</surname><given-names>Luana Silva Braucks</given-names></name><name><surname>de Oliveira</surname><given-names>Leticia Loss</given-names></name><name><surname>de Morais</surname><given-names>Érica Barroso</given-names></name><name><surname>Benko-Iseppon</surname><given-names>Ana Maria</given-names></name><name><surname>Vasconcelos</surname><given-names>Santelmo</given-names></name><name><surname>Schrago</surname><given-names>Carlos Eduardo Guerra</given-names></name><name><surname>Mayo</surname><given-names>Simon Joseph</given-names></name></person-group><article-title>Recognition of the genus <italic><tp:taxon-name><tp:taxon-name-part taxon-name-part-type="genus" reg="Thaumatophyllum">Thaumatophyllum</tp:taxon-name-part></tp:taxon-name></italic> Schott − formerly <tp:taxon-name><tp:taxon-name-part taxon-name-part-type="genus" reg="Philodendron">Philodendron</tp:taxon-name-part> <tp:taxon-name-part taxon-name-part-type="infraspecific-rank">subg.</tp:taxon-name-part> <tp:taxon-name-part taxon-name-part-type="subgenus" reg="Meconostigma">Meconostigma</tp:taxon-name-part></tp:taxon-name> (<tp:taxon-name><tp:taxon-name-part taxon-name-part-type="family">Araceae</tp:taxon-name-part></tp:taxon-name>) − based on molecular and morphological evidence</article-title><source>PhytoKeys</source><day>2</day><month>5</month><year>2018</year><volume>2018</volume><issue>98</issue><fpage>51</fpage><lpage>71</lpage><pub-id pub-id-type="doi">10.3897/phytokeys.98.25044</pub-id></mixed-citation></tp:treatment-meta><tp:nomenclature><tp:taxon-name>
              <tp:taxon-name-part taxon-name-part-type="genus" reg="Thaumatophyllum">Thaumatophyllum</tp:taxon-name-part>
              <tp:taxon-name-part taxon-name-part-type="species" reg="spruceanum">spruceanum</tp:taxon-name-part>
            </tp:taxon-name><tp:taxon-authority>Schott, Bonplandia (Hannover) 7: 31. 1859.</tp:taxon-authority><tp:nomenclature-citation-list><tp:nomenclature-citation><tp:taxon-name>
                  <tp:taxon-name-part taxon-name-part-type="genus" reg="Philodendron">Philodendron</tp:taxon-name-part> <tp:taxon-name-part taxon-name-part-type="species" reg="spruceanum">spruceanum</tp:taxon-name-part></tp:taxon-name><comment>(Schott) G.M. Barroso, Arch. Jard. Bot. Rio de Janeiro 17: 14. 1962, <italic>nom. illeg.</italic></comment></tp:nomenclature-citation><tp:nomenclature-citation><tp:taxon-name><tp:taxon-name-part taxon-name-part-type="genus" reg="Philodendron"/><tp:taxon-name-part taxon-name-part-type="species" reg="spruceanum"/></tp:taxon-name><comment>Type. based on <tp:taxon-name><tp:taxon-name-part taxon-name-part-type="genus" reg="Thaumatophyllum">Thaumatophyllum</tp:taxon-name-part> <tp:taxon-name-part taxon-name-part-type="species" reg="spruceanum">spruceanum</tp:taxon-name-part></tp:taxon-name> Schott. </comment></tp:nomenclature-citation><tp:nomenclature-citation><tp:taxon-name>
                  <tp:taxon-name-part taxon-name-part-type="genus" reg="Philodendron">Philodendron</tp:taxon-name-part> <tp:taxon-name-part taxon-name-part-type="species" reg="goeldii">goeldii</tp:taxon-name-part></tp:taxon-name><comment>G.M. Barroso, Arch. Jard. Bot. Rio de Janeiro 15: 95. 1957.</comment></tp:nomenclature-citation><tp:nomenclature-citation><tp:taxon-name><tp:taxon-name-part taxon-name-part-type="genus" reg="Philodendron"/><tp:taxon-name-part taxon-name-part-type="species" reg="spruceanum"/></tp:taxon-name><comment>Type. Brazil, Manaus, Igarapé das Flores, 30 Sept. 1903, <italic>A. Goeldi s.n.</italic> (holotype: MG 3879). </comment></tp:nomenclature-citation></tp:nomenclature-citation-list></tp:nomenclature><tp:treatment-sec sec-type="material" id="SECID0ED3BG"><title>Type.</title><p>Brazil, inundated forest in angle between Rio Negro and Solimões, 1851, <italic>Spruce 120</italic> (holotype: K).</p></tp:treatment-sec></tp:taxon-treatment>
